# Supplementary material for: Linkage-aware inference of fitness from short-read time-series genomic data
Source: Virus Evol. 2026 Apr 25;12(1):veag027. doi: 10.1093/ve/veag027 (PMC13191327; doi:10.1093/ve/veag027)
Supplement: veag027_Supplemental_Files [file veag027_supplemental_files.zip]

Archive with 4 entries (4 files):
- Supplementary_Information_veag027.docx
- Supplementary_Table_S1_veag027.docx
- Supplementary_Table_S2_veag027.docx
- Supplementary_Table_S3_veag027.docx
